# Supplementary material for: Knowledge, awareness and attitudes about cervical cancer among women attending or not an HIV treatment center in Lao PDR
Source: BMC Cancer. 2014 Mar 6;14:161. doi: 10.1186/1471-2407-14-161 (PMC4016287; doi:10.1186/1471-2407-14-161)
Supplement: Additional file 1 — Questionnaire. [file 1471-2407-14-161-S1.odt]

Questionnaire

I. Sociodemographics
No
Questions
Answers
1
Age
… years
2
Religion
1 Buddhist, 2 Animist, 3 Christian, 4 other:……
3
Marital status
1 single, 2 bride/concubine, 3 divorced/widowed
4
Education level
0 illiterate, 1 primary, 2 secondary, 3 technical college, 
4 university, 6 postgraduate
5
Occupation
0 housewife, 1 civil servant, 2 shopkeeper, 3 farmer,  4 factory woman, 5 other: …
6
Monthly income
… USD
 
II. Status of HIV-infected women 
No
Data
Results
A
Year of diagnosis of HIV infection
….
B
CD4 cell count
… / mm3
C
HIV viral load
… copies / ml
D
Opportunistic infections
0: no; 1: yes (specify…)
E
Antiretroviral therapy
0: no; 1: yes (specify compliance)
 
III. Risk behaviors for sexually transmitted infections
No
Questions
Answers
7
Have you ever had sex?
0: no (skip to question 14); 1: yes
8
Age at first sex
… years
9
How many children do you have?
... children
10
Do you practice a method of contraception?
0: no (skip to question 13); 1: yes (specify : 1 oral or injectable contraception, 2 coitus interruptus, 3 intra-uterine device, 4 tubal ligation, 5 male or female condom, 6 other …)
11
If you are taking oral contraceptives, since when do you use?
… years 
12
If you use a condom, how often?
1 sometimes, 2 often, 3 always
13
How many sexual partners have you had?
…
14
Have you smoked?
0: no; 1: yes (number of pack years)
15
Have you ever had an STI?
0: no; 1: yes (specify) ; 2 : no remember
16
Have you ever consulted a gynecologist? 
If yes, how often? 
If not, why?

0: no; 1: yes 
…
…
17
Have you ever had a smear test? 
If so, how often?
If not, why?:
0: no; 1: yes 
…
…
18
Have you ever had treatment for cervical lesions? 
0: no; 1: yes (specify: 1 conization, 2 laser, 3 hysterectomy, 4 do not know)
 

IV. Knowledge on cervical cancer and its prevention
No
Questions
Answers
19
Do you know of STIs?
0: no; 1: yes (which ones? …)
20
Have you heard of cancer of the cervix?
0: no; 1: yes (from what sources? …)
21
Cervical cancer is a serious illness? Why?  
0: no; 1: yes (specify…); 3: do not know
22
Do you know the cause of cervical cancer?

0: no; 1: yes (specify…)
23
Do you know risk factors for cervical cancer? 
0: no; 1: yes (specify…)
24
Do you know how to get tested for cervical cancer screening?
0: no; 1: yes (specify…)
25
Do you know any methods to prevent cervical cancer?
0: no; 1: yes (specify…)
26
Are the women who have had many partners at increased risk of cervical cancer?
0: no; 1: yes; 3: do not know
27
Do you know someone with cervical cancer?
0: no; 1: yes
28
Do you know what are genital warts?
0: no; 1: yes (specify…)
29
Have you heard of human papillomavirus (HPV)?
0: no; 1: yes (from what sources? …)
30
Do you know the mode of transmission of HPV? 
0: no; 1: yes (specify…)
31
Have you heard of the vaccine against HPV?
0: no; 1: yes (from what sources? …)

III. Attitudes towards prevention and screening
No
Questions
Answers
32
Do you think that cervical cancer is a common disease in Laos?  
0: no; 1: yes; 3: do not know
33
Do you feel at risk of developing cervical cancer?
0: no; 1: yes (specify…)
34
Do you think that HIV positive women are more likely to develop cervical cancer?
0: no; 1: yes; 3: do not know
35
Do you think that unprotected sex is a risk factor for developing cervical cancer?
0: no; 1: yes; 3: do not know
36
Do you think that smoking is a risk factor for developing cervical cancer?
0: no; 1: yes; 3: do not know
37
Do you think that multiple sexual partners are a risk factor for developing cervical cancer?
0: no; 1: yes; 3: do not know
38
Do you think the government should make recommendations for vaccination against HPV?
0: no; 1: yes; 3: do not know
39
Will it need to continue to consult the gynecologist for cervical cancer screening, even after HPV vaccination?
0: no; 1: yes; 3: do not know
40
If there were a vaccine against HPV cheap in Laos, would you get vaccinated?
0: no; 1: yes; 3: do not know
41
Do you think the HPV vaccine may be given to adolescent girls before the onset of sexual activity?
0: no; 1: yes; 3: do not know
42
What do you intend to do to prevent the occurrence of cervical cancer?
1: take drugs, 2: HPV vaccination, 3 gynecologist examination yearly, 4 : other (specify…)
